# Supplementary material for: Prevotella timonensis Bacteria Associated With Vaginal Dysbiosis Enhance Human Immunodeficiency Virus Type 1 Susceptibility Of Vaginal CD4+ T Cells
Source: J Infect Dis. 2024 Apr 4;230(1):e43–7. doi: 10.1093/infdis/jiae166 (PMC11272099; doi:10.1093/infdis/jiae166)
Supplement: jiae166_Supplementary_Data [file jiae166_supplementary_data.zip]

Archive with 7 entries (7 files):
- Supplementary_Figure_1.docx
- Supplementary_Figure_2.docx
- Supplementary_Figure_3.docx
- Supplementary_Figure_4.docx
- Supplementary_Figure_5.docx
- Supplementary_Figure_6.docx
- Supplementary_Materials_and_Methods.docx
